# Supplementary material for: Identification and Validation of Protein Biomarkers of Response to Neoadjuvant Platinum Chemotherapy in Muscle Invasive Urothelial Carcinoma
Source: PLoS One. 2015 Jul 31;10(7):e0131245. doi: 10.1371/journal.pone.0131245 (PMC4521868; doi:10.1371/journal.pone.0131245)
Supplement: S1 Table — (XLSX) [file pone.0131245.s001.xlsx]

## Sheet: Supplementary Table 1
IHC Marker	p-value	NAC Resistance (NR) Rates				Diff. Risk of NR Marker (+) vs (-)
	(Fisher's Exact)	Marker (+)		Marker (-)
First round marker selection (all samples weighted equally)
GDPD3	0.027	0.33	(4/12)	0.76	(19/25)	-0.43
KI67	0.303	0.5	(7/14)	0.7	(16/23)	-0.2
ZNF321P	0.47	0.5	(6/12)	0.68	(17/25)	-0.18
CCPG1	0.454	0.5	(5/10)	0.67	(18/27)	-0.17
SCNNB1	0.71	0.59	(16/27)	0.7	(7/10)	-0.11
SPRED1	1	0.6	(9/15)	0.64	(14/22)	-0.04
P53	0.498	0.71	(12/17)	0.55	(11/20)	0.16
RDHE2	0.453	0.75	(6/8)	0.59	(17/29)	0.16
Second round marker selection (adaptive boosting, samples weighted based on classification errors using GDPD3 selected above)
SPRED1	0.033	1	(3/3)	0.14	(1/7)	0.86
RDHE2	0.4	1	(1/1)	0.33	(3/9)	0.67
ZNF321P	0.524	0.6	(3/5)	0.2	(1/5)	0.4
P53	0.5	0.67	(2/3)	0.29	(2/7)	0.38
SCNNB1	0.571	0.5	(3/6)	0.25	(1/4)	0.25
CCPG1	0.467	0	(0/2)	0.5	(4/8)	-0.5
KI67	0.467	0	(0/2)	0.5	(4/8)	-0.5
