# Supplementary material for: Identification and Validation of Protein Biomarkers of Response to Neoadjuvant Platinum Chemotherapy in Muscle Invasive Urothelial Carcinoma
Source: PLoS One. 2015 Jul 31;10(7):e0131245. doi: 10.1371/journal.pone.0131245 (PMC4521868; doi:10.1371/journal.pone.0131245)
Supplement: S2 Table — (XLSX) [file pone.0131245.s002.xlsx]

## Sheet: Supplementary Table 2
			CLINICAL		PATH (ASB)								PATH (GN)
jhhid	tma	NAC NR (ypT2+)	Age > 60	Clinical Stage T3+	ZNF321P > 10%	RDHE2 > 10%	GDPD3 > 10%	SPRED1 > 10%	CCPG1 > 10%	SCNNB1 > 10%	P53 “+”	Ki67 > 40%	GDPD3 > 10%	SPRED1 > 10%
1	0	0	1	1
2	0	0	0	1
3	0	0	0	0
4	0	1	0	0
5	0	0	1	0
6	0	1	0	1
7	0	0	0	1
8	0	0	0	0
9	0	1	1	1
10	0	0	0	0
11	0	0	0	0
12	0	0	0	0
13	0	1	0	0
14	0	0	0	0
15	0	1	0	1
16	0	1	0	1
17	0	1	1	0
18	0	1	1	1
19	0	1	1	0
20	0	0	1	0
21	0	1	0	1
22	0	1	0	0
23	0	0	0	0
24	0	0	1	1
25	0	1	1	1
26	0	1	1	1
27	0	1	0	1
28	0	1	1	0
29	0	1	1	1
30	0	0	0	0
31	0	1	0	0
32	0	1	1	0
33	0	0	0	0
34	0	0	1	0
35	0	1	0	0
36	0	1	1	1
37	0	1	1	1
38	0	0	1	0
39	0	0	1	1
40	0	0	0	1
41	0	0	0	1
42	0	0	0	0
43	0	0	0	0
44	0	1	1	0
45	0	0	0	0
46	0	0	1	0
47	0	0	0	0
48	0	1	0	1
49	0	1	1	0
50	0	1	1	0
51	0	1	0	0
52	0	0	1	0
53	0	0	0	0
54	0	0	1	1
55	0	0	0	0
56	0	0	0	1
57	0	1	1	0
58	0	0	1	0
59	0	1	0	0
60	0	0	1	0
61	0	1	0	1
62	0	1	1	0
63	0	1	1	0
64	0	1	1	0
65	0	0	1	0
66	0	0	0	0
67	0	0	1	0
68	0	1	1	0
69	0	0	0	0
70	0	1	1	0
71	0	0	0	0
72	0	1	1	0
73	0	0	1	0
74	0	0	0	0
75	0	1	1	0
76	0	0	1	0
77	0	0	0	0
78	0	1	1	0
79	0	0	0	0
80	0	1	0	1
81	0	1	1	0
82	0	0	1	0
83	0	1	0	0
84	0	0	0	0
85	0	0	0	1
86	0	0	0	0
87	0	1	1	1
88	0	1	1	1
89	0	0	1	0
90	0	0	0	1
91	0	0	0	1
92	0	0	0	0
93	0	1	1	0
94	0	1	1	1
95	0	0	1	0
96	0	0	1	0
97	0	0	1	1
98	0	0	1	0
99	0	1	0	0
100	0	1	1	0
101	0	0	1	1
102	0	1	1	0
103	0	0	1	0
104	0	0	1	0
105	0	0	1	0
106	0	0	1	1
107	0	1	1	1
108	0	0	0	0
109	0	0	0	0
110	0	0	1	0
111	0	0	1	0
112	0	0	0	1
113	0	0	1	0
114	0	0	1	0
115	0	0	1	0
116	0	1	0	1
117	0	0	0	1
118	0	1	1	0
119	0	0	1	0
120	0	0	1	0
121	0	0	1	0
122	0	0	0	1
123	0	1	1	0
124	0	0	0	0
125	0	0	1	0
126	0	0	0	0
127	0	1	1	0
128	0	0	1	1
129	0	1	1	0
130	0	0	1	0
131	0	0	1	0
132	0	0	1	0
133	0	0	1	0
134	0	0	0	0
135	0	1	1	0
136	0	1	0	1
137	0	1	1	0
138	0	1	1	0
139	0	1	1	1
140	1	0	0	0	0	1	1	0	0	0	1	1	1	0
141	1	1	1	1	0	0	0	1	0	1	0	1	0	1
142	1	1	1	1	1	0	1	1	0	1	1	0	1	1
143	1	1	1	1	0	0	0	0	0	1	0	0	0	0
144	1	1	1	1	0	1	0	0	0	0	0	1	0	0
145	1	0	1	1	1	0	1	1	1	1	0	0	1	1
146	1	1	1	1	1	0	0	0	0	1	0	0	0	0
147	1	0	0	0	1	0	0	0	0	1	0	0	0	0
148	1	0	1	0	0	0	1	1	0	1	0	1	1	1
149	1	0	0	0	1	0	1	1	0	1	0	0	1	1
150	1	1	0	0	1	1	0	1	0	1	0	0	0	1
151	1	1	1	0	0	1	0	1	1	1	0	0	0	1
152	1	1	0	0	0	0	0	0	0	0	1	0	0	0
153	1	1	1	1	0	0	0	0	1	1	1	1	0	0
154	1	1	1	0	0	1	0	1	0	1	1	0	0	1
155	1	1	1	1	0	0	0	0	1	1	0	1	0	0
156	1	0	0	0	0	0	0	0	1	0	1	0	0	0
157	1	0	1	1	0	1	1	1	0	1	0	0	1	1
158	1	0	0	0	0	0	1	0	0	1	1	1	1	0
159	1	1	1	0	0	0	0	0	0	0	1	1	0	0
160	1	0	0	0	0	0	0	0	0	1	0	1	0	0
161	1	1	1	1	0	1	0	1	1	1	1	1	0	1
162	1	0	0	0	1	0	1	1	0	1	1	1	1	1
163	1	0	1	1	1	0	0	0	1	1	0	0	0	0
164	1	1	1	0	0	0	0	0	1	1	1	1	0	0
165	1	1	1	1	1	0	1	1	0	1	1	0	1	1
166	1	1	1	0	1	0	1	1	0	1	0	0	1	1
167	1	1	0	0	1	0	0	0	0	1	0	0	0	0
168	1	1	1	1	0	0	0	0	0	0	1	0	0	0
169	1	0	0	1	0	1	1	1	1	1	1	1	1	1
170	1	1	1	0	0	1	0	1	0	1	0	0	0	1
171	1	1	1	0	0	0	0	0	0	1	1	1	0	1
172	1	0	0	0	0	0	0	0	0	0	0	1	0	0
173	1	0	1	0	0	0	1	0	0	0	0	1	1	0
174	1	0	0	1	0	0	0	0	0	0	0	0	0	0
175	1	1	1	0	0	0	0	0	0	0	1	0	0	0
176	1	0	1	0	1	0	1	0	1	1	1	1	1	0
